# Supplementary material for: Design of a glutamine substrate tag enabling protein labelling mediated by Bacillus subtilis transglutaminase
Source: PLoS One. 2018 May 30;13(5):e0197956. doi: 10.1371/journal.pone.0197956 (PMC5976192; doi:10.1371/journal.pone.0197956)
Supplement: S2 File — (XLSX) [file pone.0197956.s002.xlsx]

## Sheet: Sheet1
Res1	Res2	Res3	Res4	Res5	Res6	Res7
A	A	Y	Q	A	P	P
A	D	H	Q	A	T	P
A	D	H	Q	A	Y	P
A	H	H	Q	N	S	H
A	H	H	Q	P	S	H
A	P	A	Q	P	P	S
A	P	P	Q	Y	Y	D
A	P	Y	Q	P	H	A
A	P	Y	Q	Y	N	S
A	S	H	Q	A	Y	H
A	S	H	Q	Y	T	N
A	T	H	Q	P	A	P
A	Y	T	Q	P	D	D
D	T	H	Q	N	H	Y
D	Y	H	Q	D	N	P
H	A	A	Q	D	T	Y
H	A	H	Q	A	H	Y
H	D	H	Q	S	N	P
H	P	A	Q	A	S	P
H	T	H	Q	P	T	A
N	A	Y	Q	A	S	S
N	H	S	Q	T	H	P
N	T	Y	Q	P	H	P
N	Y	A	Q	S	P	N
N	Y	H	Q	P	P	P
P	A	P	Q	A	Y	S
P	D	A	Q	P	D	H
P	H	D	Q	T	T	N
P	H	S	Q	A	S	T
P	P	S	Q	A	N	S
P	S	H	Q	T	H	Y
P	S	T	Q	A	A	S
P	S	Y	Q	P	Y	S
P	T	A	Q	P	H	H
P	T	H	Q	A	N	P
P	T	H	Q	P	H	Y
P	Y	P	Q	P	Y	P
S	T	P	Q	H	S	D
T	A	Y	Q	P	N	S
T	H	A	Q	A	N	P
T	P	H	Q	A	P	T
T	T	S	Q	D	N	A
T	Y	A	Q	P	N	D
Y	A	D	Q	S	Y	D
Y	A	H	Q	A	H	P
Y	A	H	Q	A	A	H
Y	A	H	Q	A	H	T
Y	A	H	Q	T	N	T
Y	A	H	Q	A	H	Y
Y	A	H	Q	A	H	Y
Y	A	H	Q	P	H	Y
Y	A	S	Q	Y	A	Y
Y	A	Y	Q	N	A	T
Y	D	A	Q	T	H	H
Y	D	H	Q	P	H	Y
Y	H	H	Q	P	T	A
Y	H	P	Q	P	Y	A
Y	H	P	Q	S	D	N
Y	N	H	Q	P	S	A
Y	P	H	Q	A	H	A
Y	P	H	Q	A	H	A
Y	P	H	Q	P	H	Y
Y	P	S	Q	P	Y	D
Y	P	S	Q	A	A	S
Y	P	Y	Q	A	N	D
Y	S	A	Q	H	N	A
Y	S	A	Q	P	A	H
Y	S	D	Q	Y	P	D
Y	S	H	Q	A	H	Y
Y	S	Y	Q	D	A	H
Y	T	A	Q	N	A	D
Y	T	A	Q	A	H	Y
Y	T	D	Q	S	N	T
Y	T	H	Q	P	D	T
Y	T	N	Q	S	H	T
Y	T	P	Q	A	P	P
Y	Y	H	Q	A	T	A
Y	Y	S	Q	S	A	Y
